# Supplementary material for: A Comparison of the Efficacy and Safety of Denosumab and Zoledronic Acid in Patients with Bone Metastatic Breast Cancer Receiving CDK4/6 Inhibitor Therapy
Source: Medicina (Kaunas). 2025 Feb 19;61(2):360. doi: 10.3390/medicina61020360 (PMC11857531; doi:10.3390/medicina61020360)
Supplement: Supplementary file 1 [file medicina-61-00360-s001.zip]

Archive with 1 entries (1 files):
- medicina-3463429-supplementary.pdf
